# Supplementary material for: Effect of Solution Viscosity on the Precipitation of PSaMA in Aqueous Phase Separation-Based Membrane Formation
Source: Polymers (Basel). 2021 May 28;13(11):1775. doi: 10.3390/polym13111775 (PMC8198088; doi:10.3390/polym13111775)
Supplement: Supplementary file 1 [file polymers-13-01775-s001.zip]

Archive with 1 entries (1 files):
- polymers-1214513-supplementary.pdf
